# Supplementary material for: Longitudinal study of cross-reactive antigenemia in individuals with high Loa loa microfilarial density reveals promising biomarkers for distinguishing lymphatic filariasis from loiasis
Source: Front Parasitol. 2023 Nov 17;2:1292837. doi: 10.3389/fpara.2023.1292837 (PMC11340908; doi:10.3389/fpara.2023.1292837)
Supplement: Supplementary Table 1 — Heatmap of mass spectrometry detection of Loa loa proteins representing protein abundances for baseline samples. [file Table_1.xlsx]

## Sheet: Baseline
Accession	WormBase Gene ID	Protein description	FTS positive samples																																					FTS negative samples
			n01	n02	n03	n04	n05	n06	n07	n08	n09	n10	n13	n14	n15	n16	n17	n18	n19	n20	n21	n22	n25	n26	n27	n28	n29	n30	n31	n32	n33	n34	n35	n36	n37	n38	n39	n40	n41	n42	n43	n44	n45	n46	n47	n48	n49	n50	n51
A0A1I7V6M9; A0A1I7VEX2	EN70_10459	Metalloendopeptidase	21	15	18	16	16	10	18	13	14	14	16	10	11	9	15	9	15	18	13	12	23	25	28	32	26	24	18	22	20	20	37	37	21	32	26	29	26	20	20	29	32	30	16	24	22	24	11
A0A1I7V6Q3	EN70_10480	Metalloendopeptidase	16	10	13	14	13	3	16	11	9	13	5	4	10	2	10	4	7	11	2	7	25	24	22	17	8	18	16	13	11	5	30	34	14	14	15	22	14	11	10	20	33	22	2	20	10	19	4
A0A1I7V6N3	EN70_10462	Metalloendopeptidase	17	11	14	15	14	3	17	12	10	14	8	7	13	3	14	7	10	14	3	10	24	25	22	18	9	19	16	13	11	6	29	32	14	16	17	24	14	12	11	20	31	22	3	20	11	20	4
A0A1I7V6N5	EN70_10464	Metalloendopeptidase	3	3	3	3	3	2	3	2	3	2	5	1	1	1	4	1	4	5	4	4	3	6	6	7	6	5	4	5	5	6	8	8	5	7	6	6	5	4	4	6	9	6	3	4	5	6	3
A0A1I7W0E1	EN70_827	Phosphoacetylglucosamine mutase	1	1	1	1	1	1	1	1	1	1	1	1	1	1	1	1	1	1	1	1	1	1	1	2	0	1	1	1	1	1	1	1	1	1	2	1	2	2	1	1	2	1	1	1	2	1	1
A0A1I7V9H9	EN70_11344	Metalloendopeptidase	1	1	1	1	2	1	1	1	2	2	2	1	2	0	2	2	2	2	0	2	3	2	4	3	3	1	3	1	1	1	4	4	1	1	3	2	2	2	1	1	4	3	1	1	2	1	1
A0A1I7V734	EN70_10598; EN70_10599	DUF148 domain-containing protein	2	2	2	2	2	2	2	2	2	2	0	1	1	1	0	0	0	2	0	3	2	2	2	1	1	2	2	0	1	1	1	2	3	2	2	1	2	1	2	1	4	1	1	1	0	2	2
A0A1I7VWT2	EN70_7150	Uncharacterized protein	0	0	1	0	1	1	0	0	1	1	1	0	2	1	1	0	1	0	0	1	1	2	4	1	4	7	3	4	3	1	4	3	1	2	2	6	2	3	3	2	3	0	3	1	2	1	0
A0A1I7VSW3	EN70_5927	Uncharacterized protein	0	0	0	0	0	0	0	0	0	0	1	1	1	0	2	2	0	3	2	2	3	2	5	5	1	6	5	4	4	0	4	2	2	2	3	9	4	3	3	3	3	1	1	3	4	3	2
A0A1I7VHL9	EN70_2661	Uncharacterized protein	0	0	0	0	0	0	0	0	0	0	1	1	1	1	1	1	1	1	0	1	2	1	4	2	2	5	4	1	1	2	1	2	1	1	1	2	2	2	1	0	2	2	2	0	1	1	2
A0A1I7VZX4	EN70_8120	Citrate synthase	0	0	0	0	0	0	0	0	0	0	1	1	1	1	1	1	0	0	0	1	1	2	3	2	2	3	3	1	2	1	2	2	1	2	2	3	2	1	2	2	2	2	1	3	2	2	1
A0A1I7W0K8	EN70_8268	Uncharacterized protein	2	2	1	1	1	2	2	2	2	2	0	0	0	0	0	0	0	0	0	0	1	2	0	2	1	0	1	1	2	2	1	1	3	0	2	2	1	1	3	2	2	1	1	3	2	2	1
A0A1I7VKQ7	EN70_3647	Galectin	0	0	0	0	0	1	0	0	0	1	0	1	1	1	1	0	0	1	1	1	1	2	3	0	3	3	3	3	2	2	2	2	2	2	2	3	1	1	2	2	2	2	1	1	0	2	2
A0A1I7VTQ4	EN70_6168	RuvB-like helicase	1	1	0	1	1	2	1	1	1	1	0	0	0	0	0	0	0	0	0	0	1	0	1	0	1	1	1	1	1	2	0	2	1	1	1	1	1	0	1	1	1	1	1	1	1	1	1
A0A1I7VR88	EN70_5363	Uncharacterized protein	0	0	0	0	0	0	0	0	0	0	0	0	1	1	0	0	2	1	0	0	1	1	3	1	1	3	2	2	1	2	1	2	2	1	1	2	1	1	0	2	1	0	2	1	1	0	2
A0A1I7VG68	EN70_22	V-type proton ATPase subunit G	1	1	1	1	1	0	0	1	1	0	0	0	0	0	0	0	0	0	0	0	0	1	1	1	1	1	2	0	1	0	1	1	1	1	0	1	1	1	2	2	1	0	2	1	1	1	1
A0A1I7VKF7	EN70_3554	Dynein heavy chain protein 1	0	0	0	0	0	0	0	0	0	0	0	0	0	0	0	0	0	0	0	0	12	12	8	11	10	4	12	11	9	8	8	12	11	11	12	11	9	11	11	15	12	12	13	12	10	11	13
A0A1I7VV56	EN70_6627	Uncharacterized protein	0	0	0	0	0	0	0	0	0	0	0	0	0	0	0	0	0	0	0	0	4	5	6	2	3	2	7	3	7	3	6	4	4	5	8	4	7	7	3	3	3	6	5	5	7	6	5
A0A1I7VE00	EN70_1511	Intermediate filament tail domain-containing protein	0	0	0	0	0	0	0	0	0	0	0	0	0	0	0	0	0	0	0	0	4	2	5	2	4	7	7	3	5	5	4	4	4	2	3	5	3	6	4	4	6	4	3	4	4	5	5
A0A1I7VU65	EN70_6306	Fructose-bisphosphate aldolase	0	0	0	0	0	0	0	0	0	0	0	0	1	0	0	0	0	0	0	0	2	1	7	3	6	7	7	5	3	2	1	1	1	2	2	7	1	3	1	2	2	2	2	1	1	1	2
A0A1I7VTA1	EN70_6032	Uncharacterized protein	0	0	0	0	0	0	0	0	0	0	0	0	0	0	0	0	0	0	0	0	5	7	6	3	6	4	4	5	7	5	4	5	6	7	3	5	2	6	6	7	7	5	4	4	5	5	5
A0A1I7VNR7	EN70_4581	CBR-LAM-2 protein	0	0	0	0	0	0	0	0	0	0	0	0	0	0	0	0	0	0	0	0	5	2	4	3	3	4	4	3	3	3	3	1	1	2	3	3	2	3	3	3	2	3	2	4	3	2	3
A0A1I7W1S2	EN70_8698	Uncharacterized protein	0	0	0	0	0	0	0	0	0	0	0	0	0	0	0	0	0	0	0	0	3	2	3	2	3	4	2	2	3	2	1	3	4	2	2	3	1	2	3	3	3	3	1	1	2	1	1
A0A1I7VP85	EN70_4737	SERPIN domain-containing protein	0	0	0	0	0	0	0	0	0	0	0	0	0	0	0	0	0	0	0	0	4	1	3	3	2	3	3	3	3	2	2	3	3	3	3	2	2	2	3	3	2	3	3	3	3	3	1
A0A1I7VPH2	EN70_4847	Uncharacterized protein	0	0	0	0	0	0	0	0	0	0	0	0	0	0	0	0	0	0	0	0	3	3	3	3	4	2	1	3	3	2	1	2	1	2	3	1	2	3	3	3	2	2	2	2	2	2	2
A0A1I7VII3	EN70_2953	Uncharacterized protein	0	0	0	0	0	0	0	0	0	0	0	0	0	0	0	0	0	0	0	0	2	1	2	3	2	1	2	2	2	2	1	2	1	2	1	1	1	2	1	1	2	3	1	1	1	2	1
A0A1I7VC42	EN70_12161	Dihydrolipoyl dehydrogenase	0	0	0	0	0	0	0	0	0	0	0	0	0	0	0	0	0	0	0	0	3	3	3	2	2	2	2	3	3	3	2	3	2	2	2	2	2	2	3	2	3	2	2	3	2	3	2
A0A1I7VMT3	EN70_4302	Uncharacterized protein	0	0	0	0	0	0	0	0	0	0	0	0	0	0	0	0	0	0	0	0	2	2	2	2	2	2	2	2	2	2	2	1	2	2	2	2	2	2	2	2	2	2	2	2	2	2	2
A0A1I7VEP5	EN70_1722	Uncharacterized protein	0	0	0	0	0	0	0	0	0	0	0	0	0	0	0	0	0	0	0	0	1	1	1	1	1	1	1	1	1	1	1	1	1	1	1	1	1	1	1	1	2	1	1	1	1	1	1
A0A1I7VX12	EN70_7156	Trehalase	0	0	0	0	0	0	0	0	0	0	0	0	0	0	0	0	0	0	0	0	1	1	1	1	1	1	1	1	1	1	1	1	1	1	1	1	1	1	1	1	1	1	1	1	1	1	1
A0A1I7VYJ6	EN70_7681	CMGC/CK2 protein kinase	0	0	0	0	0	0	0	0	0	0	0	0	0	0	0	0	0	0	0	0	1	1	1	1	1	1	1	1	1	1	1	1	1	1	1	1	1	1	1	1	1	1	1	1	1	1	1
A0A1I7VI91	EN70_2849	Uncharacterized protein	0	0	0	0	0	0	0	0	0	0	0	0	0	0	0	0	0	0	0	0	2	2	2	1	1	2	4	2	1	1	2	2	2	2	4	2	4	2	2	3	1	4	2	1	2	0	3
A0A1I7VVX8	EN70_6865	Uncharacterized protein	0	0	0	0	0	0	0	0	0	0	0	0	0	0	0	0	0	0	0	0	1	1	2	2	1	2	3	2	2	0	2	2	2	2	2	4	3	3	2	1	3	3	2	2	2	3	2
A0A1I7V879	EN70_1094	MICOS complex subunit MIC60	0	0	0	0	0	0	0	0	0	0	0	0	0	0	0	0	0	0	0	0	2	4	5	3	0	4	2	2	2	3	1	3	3	2	2	4	2	3	3	2	2	2	2	2	2	2	3
A0A1I7VYP3	EN70_775	Uncharacterized protein	2	1	1	1	1	2	0	1	2	1	0	1	0	1	0	0	0	0	0	0	1	0	0	0	1	0	1	1	1	2	0	1	2	1	0	0	2	1	0	1	2	1	0	0	0	1	2
A0A1I7W1M7	EN70_8656	Uncharacterized protein	0	0	0	0	0	0	0	0	0	0	0	0	0	0	0	0	0	0	0	0	2	1	1	3	1	1	2	3	3	2	2	1	3	1	1	0	2	2	2	1	3	2	3	2	2	3	3
A0A1I7VUX3	EN70_6533	Uncharacterized protein	0	0	0	0	0	0	0	0	0	0	0	0	0	0	0	0	0	0	0	0	1	1	2	1	1	1	2	1	2	2	1	1	1	2	1	1	1	2	2	1	1	1	1	0	1	2	1
A0A1I7VUU1	EN70_6539	Uncharacterized protein	0	0	0	0	0	0	0	0	0	0	0	0	0	0	0	0	0	0	0	0	1	2	1	1	1	1	1	1	1	1	1	1	1	1	0	1	1	1	1	1	1	1	1	1	1	1	1
A0A1I7W5J6	EN70_9908	Uncharacterized protein	1	1	0	1	0	0	1	0	0	0	0	0	0	0	0	0	0	0	0	0	0	0	2	2	0	2	2	2	2	1	2	1	1	2	2	2	2	2	1	2	0	1	1	1	2	2	0
A0A1I7W2V1	EN70_8998	NUC domain-containing protein	0	0	0	0	0	0	0	0	0	0	0	0	0	0	0	0	0	0	0	0	2	1	5	0	2	3	4	2	2	1	1	1	3	1	1	2	1	1	0	1	2	3	2	1	2	2	2
A0A1I7VMR8	EN70_4291	I/LWEQ domain-containing protein	0	0	0	0	0	0	0	0	0	0	0	0	0	0	0	0	0	0	0	0	2	2	1	0	2	2	2	2	1	1	1	2	1	2	3	2	2	2	1	2	2	1	3	2	0	1	3
A0A1I7W5D9	EN70_9817	Calreticulin	0	0	0	0	0	0	0	0	0	0	0	0	0	0	0	0	0	0	0	0	0	2	3	3	1	1	2	3	0	2	2	1	2	2	2	2	2	2	2	3	1	2	1	1	1	1	1
A0A1I7VQ87	EN70_5073	Glutathione reductase	1	0	0	0	1	1	0	1	0	1	0	1	1	1	1	1	0	1	0	1	1	0	1	0	1	0	2	1	1	0	1	1	0	0	0	1	1	1	0	0	0	1	1	0	2	0	0
A0A1I7VUT6	EN70_6534	Uncharacterized protein	0	0	0	0	0	0	0	0	0	0	0	0	0	0	0	0	0	0	0	0	1	1	1	1	1	1	1	0	1	1	1	1	1	1	1	1	1	1	1	1	1	1	1	0	1	1	1
A0A1I7W093	EN70_823	Vinculin	0	0	0	0	0	0	0	0	0	0	0	0	0	0	0	0	0	0	0	0	2	2	1	0	1	3	4	2	3	1	2	2	3	2	3	2	3	1	1	3	2	0	2	2	1	0	2
A0A1I7VUL1	EN70_6441	Uncharacterized protein	0	0	0	0	0	0	0	0	0	0	0	0	0	0	0	0	0	0	0	0	1	1	1	0	1	2	1	1	1	1	1	1	1	1	0	1	1	1	1	1	2	1	1	2	2	2	1
A0A1I7VQ23	EN70_4999	Fragile X mental retardation 1	0	0	0	0	0	0	0	0	0	0	0	0	0	0	0	0	0	0	0	0	2	1	1	1	1	1	1	1	1	1	2	3	3	1	1	0	0	2	2	3	1	1	2	0	0	1	2
A0A1I7VYT5	EN70_7779	Uncharacterized protein	0	0	0	0	0	0	0	0	0	0	0	0	0	0	0	0	0	0	0	0	2	2	1	1	1	2	2	1	2	1	3	2	0	1	1	1	2	0	1	1	1	2	1	1	0	1	3
A0A1I7VB78	EN70_11880	Prohibitin	0	0	0	0	0	0	0	0	0	0	0	0	0	0	0	0	0	0	0	0	0	1	0	2	0	2	1	2	1	1	2	1	1	1	1	2	2	2	2	2	2	1	1	2	2	1	1
A0A1I7VGZ4	EN70_2440	Uncharacterized protein	0	0	0	0	0	0	0	0	0	0	0	0	0	0	0	0	0	0	0	0	1	1	1	2	1	1	1	1	0	1	1	1	1	1	1	0	1	1	1	1	1	1	2	0	1	2	0
A0A1I7VIB0	EN70_2855	60S ribosomal protein L12	0	0	0	0	0	0	0	0	0	0	0	0	0	0	0	0	0	0	0	0	1	1	1	1	0	0	1	1	1	1	1	1	1	1	1	1	1	1	0	1	0	1	1	1	1	1	1
A0A1I7VCL1	EN70_12312	Ribosomal protein L15	0	0	0	0	0	0	0	0	0	0	0	0	0	0	0	0	0	0	0	0	1	1	1	1	0	1	1	1	1	1	1	1	1	1	1	1	1	1	1	1	1	1	1	1	0	1	0
A0A1I7VCL4	EN70_12314	Ribosomal protein L15	0	0	0	0	0	0	0	0	0	0	0	0	0	0	0	0	0	0	0	0	1	1	1	1	0	1	1	1	1	1	1	1	1	1	1	1	1	1	1	1	1	1	1	1	0	1	0
A0A1I7VQA5	EN70_5070	KH domain-containing protein	0	0	0	0	0	0	0	0	0	0	0	0	0	0	0	0	0	0	0	0	0	0	0	1	0	1	1	2	2	1	1	1	0	1	1	2	1	1	1	1	2	1	2	2	1	1	1
A0A1I7VC25	EN70_12145	Triosephosphate isomerase	0	1	2	0	1	1	1	1	1	1	0	0	0	0	0	0	0	0	0	0	0	2	0	1	1	0	1	1	1	1	1	1	1	1	0	1	0	1	0	1	0	0	1	0	1	2	0
A0A1I7VNR5	EN70_4610	CULLIN_2 domain-containing protein	0	0	0	0	0	0	0	0	0	0	0	0	0	0	0	0	0	0	0	0	1	0	0	2	1	0	2	1	1	1	1	1	1	0	1	1	1	2	1	1	1	1	2	2	1	1	0
[truncated: 20 more columns]
