# Supplementary material for: Longitudinal study of cross-reactive antigenemia in individuals with high Loa loa microfilarial density reveals promising biomarkers for distinguishing lymphatic filariasis from loiasis
Source: Front Parasitol. 2023 Nov 17;2:1292837. doi: 10.3389/fpara.2023.1292837 (PMC11340908; doi:10.3389/fpara.2023.1292837)
Supplement: Supplementary Table 2 — Heatmap of mass spectrometry detection of Loa loa proteins representing protein abundances for 15-months samples. [file Table_2.xlsx]

## Sheet: 15-month
Accession	Protein description	FTS positive samples																														FTS negative samples								Endemic controls			Non-endemic controls			N loiasis samples with one or more detected peptides			% loiasis samples with one or more detected peptides
		ob01	ob03	ob04	ob05	ob06	ob07	ob08	ob09	ob13	ob15	ob16	ob18	ob19	ob20	ob21	ob22	ob25	ob27	ob28	ob29	ob30	ob32	ob33	ob34	ob35	ob36	ob37	ob39	ob40	ob41	ob42	ob45	ob46	ob49	ob50	ob51	ob52	ob54	ict014	ict049	ict209	bjc26	bjc4	bjc9	FTS +	FTS -	Total	FTS +
A0A1I7V6M9	Metalloendopeptidase	11	5	1	7	6	8	3	5	7	5	2	7	10	12	3	6	6	7	11	3	5	9	7	1	12	17	3	8	8	3	3	9	7	1	2	1	1	6	0	0	0	0	0	0	30	8	38	100
A0A1I7V6N3	Metalloendopeptidase	5	2	1	2	1	4	0	1	3	9	1	3	1	9	4	3	10	3	4	0	1	8	1	1	11	12	0	8	6	1	0	9	3	2	2	1	1	4	1	0	0	0	0	0	27	7	34	90
A0A1I7V6Q3	Metalloendopeptidase	4	1	1	1	1	3	0	1	2	8	1	2	1	8	3	3	8	2	4	0	1	8	1	1	10	11	0	8	5	1	0	7	2	1	1	1	1	4	0	0	0	0	0	0	27	7	34	90
A0A1I7VIU4	Ubiquitin-conjugating enzyme E2 2	1	1	1	1	0	1	1	1	1	1	1	1	1	1	1	0	0	1	1	0	1	1	1	1	1	1	1	1	1	1	1	1	1	1	1	1	1	1	1	1	0	0	1	0	26	8	34	86.6667
A0A1I7V6N5	Metalloendopeptidase	4	3	0	3	2	2	1	2	2	1	1	3	3	4	1	2	1	2	3	1	2	3	2	0	4	4	1	3	2	1	1	2	3	0	0	0	0	3	0	0	0	0	0	0	28	4	32	93.3333
A0A1I7VWU0	Myosin_tail_1 domain-containing protein	1	1	2	1	0	0	1	1	2	1	1	2	1	0	0	0	0	1	1	1	1	0	1	1	1	1	1	1	1	0	6	5	3	1	1	1	0	1	1	1	0	1	0	0	22	7	29	73.3333
A0A1I7V9H9	Metalloendopeptidase	1	1	0	1	0	1	0	0	1	1	0	1	0	1	1	0	1	1	1	0	0	1	0	0	1	2	0	1	1	0	0	1	1	1	1	0	0	0	0	0	0	0	0	0	17	4	21	56.6667
[truncated: 5 more columns]
