# Supplementary material for: Longitudinal study of cross-reactive antigenemia in individuals with high Loa loa microfilarial density reveals promising biomarkers for distinguishing lymphatic filariasis from loiasis
Source: Front Parasitol. 2023 Nov 17;2:1292837. doi: 10.3389/fpara.2023.1292837 (PMC11340908; doi:10.3389/fpara.2023.1292837)
Supplement: Supplementary Table 3 — Predicted characteristics available via bioinformatics databases for the top ten biomarkers. [file Table_3.xlsx]

## Sheet: Top 10 peptides
																						2	4	5	6
											Gene product naming
							Predicted Secretion				sma3s (v2)							Pannzer2 (http://ekhidna2.biocenter.helsinki.fi/sanspanz/)				Brugia malayi (WS279 PRJNA10729.WBPS16)								Onchocerca volvulus (WS279 PRJEB513.WBPS16)								Wuchereria bancrofti (Young-Jun's improved annotation, based on Zimmerman 2016 assembly)							Homo sapiens (GRCh38.106)
	Gene	Best Annotation	Length (aa)	KEGG (GhostKOALA - https://www.kegg.jp/ghostkoala/ KEGG db for search: genus_prokaryotes+family_eukaryotes run on 6/26/2023)	InterPro (IPR) domains (interproscan v5.59-91.0)	Gene Ontology (GO) terms (interproscan v5.59-91.0, using go.obo downloaded 6/27/23 from: http://purl.obolibrary.org/obo/go.obo)	Signal Peptide Detected (signalp v4.1)	S-mean Score (signalp v4.1)	TM count (tmhmm v2.0c)	Predicted secreted (SP and < 2 TM domains)	GENENAME	DESCRIPTION	ENZYME	GO	KEYWORD	PATHWAY	GOSLIM	DE_score	PPV_score	product_name		TOPHIT (WBGeneId)	TOPHIT (GeneName)	EVALUE	PERCENT IDENTITY	ALIGNMENT LENGTH	RECIPROCAL	TOPHIT (Symbol)	TOPHIT (Description)	TOPHIT (WBGeneId)	TOPHIT (GeneName)	EVALUE	PERCENT IDENTITY	ALIGNMENT LENGTH	RECIPROCAL	TOPHIT (Symbol)	TOPHIT (Description)	TOPHIT (GeneName)	EVALUE	PERCENT IDENTITY	ALIGNMENT LENGTH	RECIPROCAL	TOPHIT (Symbol)	TOPHIT (Description)	TOPHIT (GeneName)	EVALUE	PERCENT IDENTITY	ALIGNMENT LENGTH	RECIPROCAL
										4
1	EN70_10459	A0A1I7V6M9; A0A1I7VEX2	401	-	IPR001506:Peptidase M12A;IPR003582:ShKT domain;IPR006026:Peptidase, metallopeptidase;IPR024079:Metallopeptidase, catalytic domain superfamily;IPR034035:Astacin-like metallopeptidase domain;	molecular_function:GO:0004222:metalloendopeptidase activity|biological_process:GO:0006508:proteolysis;biological_process:GO:0006508:proteolysis|molecular_function:GO:0008237:metallopeptidase activity|molecular_function:GO:0008270:zinc ion binding;molecular_function:GO:0008237:metallopeptidase activity;	Y	0.647	0	Y	nas-14	Metalloendopeptidase	3.4.24.21;3.4.24.-	GO:0034227;GO:0004222;GO:0002098;GO:0005576;GO:0008270;GO:0000049	Metalloprotease;Hydrolase;Signal;Protease;Glycoprotein;Metal-binding;Zinc	-	GO:0043167;GO:0003723;GO:0008233;GO:0006399	0.939179	0.479094	Metalloendopeptidase		WBGene00223491	Bm3230a.1	2e-137	46.5	480	N	Bma-nas-14	Metalloendopeptidase [Source:UniProtKB/TrEMBL;Acc:A0A0J9XQE3]	WBGene00241027	OVOC4218.1	1.6e-155	52.5	446	N	Ovo-nas-14	Metalloendopeptidase [Source:UniProtKB/TrEMBL;Acc:A0A044T8A8]	WBAN_01118	8.6e-132	59.4	335	N	na	na	ENSG00000188886	2.4e-37	38.6	236	N
2	EN70_10480	A0A1I7V6Q3	370	-	IPR001506:Peptidase M12A;IPR006026:Peptidase, metallopeptidase;IPR024079:Metallopeptidase, catalytic domain superfamily;IPR034035:Astacin-like metallopeptidase domain;	molecular_function:GO:0004222:metalloendopeptidase activity|biological_process:GO:0006508:proteolysis;biological_process:GO:0006508:proteolysis|molecular_function:GO:0008237:metallopeptidase activity|molecular_function:GO:0008270:zinc ion binding;molecular_function:GO:0008237:metallopeptidase activity;	Y	0.586	0	Y	v1g125911	Metalloendopeptidase	3.4.24.21;3.4.24.-	GO:0060465;GO:0008270;GO:0005576;GO:0002098;GO:0004222;GO:0034227;GO:0043050;GO:0000049	Glycoprotein;Metal-binding;Zinc;Secreted;Hydrolase;Signal;Metalloprotease;Protease;EGF-like domain	-	GO:0006399;GO:0005576;GO:0003723;GO:0008233;GO:0043167	0.999478	0.506596	Metalloendopeptidase		WBGene00223491	Bm3230a.1	1.2e-124	63	281	N	Bma-nas-14	Metalloendopeptidase [Source:UniProtKB/TrEMBL;Acc:A0A0J9XQE3]	WBGene00241027	OVOC4218.1	4.2e-150	65.4	327	N	Ovo-nas-14	Metalloendopeptidase [Source:UniProtKB/TrEMBL;Acc:A0A044T8A8]	WBAN_01118	3.3e-128	59.2	336	N	na	na	ENSG00000095587	3e-42	44.3	194	N
3	EN70_10462	A0A1I7V6N3	372	-	IPR001506:Peptidase M12A;IPR006026:Peptidase, metallopeptidase;IPR024079:Metallopeptidase, catalytic domain superfamily;IPR034035:Astacin-like metallopeptidase domain;	molecular_function:GO:0004222:metalloendopeptidase activity|biological_process:GO:0006508:proteolysis;biological_process:GO:0006508:proteolysis|molecular_function:GO:0008237:metallopeptidase activity|molecular_function:GO:0008270:zinc ion binding;molecular_function:GO:0008237:metallopeptidase activity;	Y	0.564	0	Y	ctu2	Metalloendopeptidase	3.4.24.-;3.4.24.21	GO:0000049;GO:0002098;GO:0004222;GO:0005576;GO:0008270;GO:0034227;GO:0043050;GO:0060465	EGF-like domain;Glycoprotein;Hydrolase;Metal-binding;Metalloprotease;Protease;Secreted;Signal;Zinc	-	GO:0003723;GO:0005576;GO:0006399;GO:0008233;GO:0043167	0.975118	0.495581	Metalloendopeptidase		WBGene00223491	Bm3230a.1	3.3e-125	63.7	281	N	Bma-nas-14	Metalloendopeptidase [Source:UniProtKB/TrEMBL;Acc:A0A0J9XQE3]	WBGene00241027	OVOC4218.1	1.9e-151	66.1	327	N	Ovo-nas-14	Metalloendopeptidase [Source:UniProtKB/TrEMBL;Acc:A0A044T8A8]	WBAN_01118	1.2e-128	59.8	336	N	na	na	ENSG00000095587	5.1e-43	44.8	194	N
4	EN70_10464	A0A1I7V6N5	211	-	IPR001506:Peptidase M12A;IPR006026:Peptidase, metallopeptidase;IPR024079:Metallopeptidase, catalytic domain superfamily;IPR034035:Astacin-like metallopeptidase domain;	molecular_function:GO:0004222:metalloendopeptidase activity|biological_process:GO:0006508:proteolysis;biological_process:GO:0006508:proteolysis|molecular_function:GO:0008237:metallopeptidase activity|molecular_function:GO:0008270:zinc ion binding;molecular_function:GO:0008237:metallopeptidase activity;	-	-	0	-	ctu2	Metalloendopeptidase	3.4.24.21;3.4.24.-	GO:0005576;GO:0008270;GO:0034227;GO:0004222;GO:0002098;GO:0000049	Protease;Metalloprotease;Signal;Hydrolase;Zinc;Metal-binding;Glycoprotein	-	GO:0006399;GO:0005576;GO:0008233;GO:0043167	0.785618	0.405463	Metalloendopeptidase		WBGene00223491	Bm3230a.1	1.4e-75	66.3	163	N	Bma-nas-14	Metalloendopeptidase [Source:UniProtKB/TrEMBL;Acc:A0A0J9XQE3]	WBGene00241027	OVOC4218.1	4.3e-84	67.8	174	N	Ovo-nas-14	Metalloendopeptidase [Source:UniProtKB/TrEMBL;Acc:A0A044T8A8]	WBAN_01118	6.7e-72	58.9	190	N	na	na	ENSG00000168487	2e-38	40.1	207	N
5	EN70_827	A0A1I7W0E1	571	K01836:485:PGM3: phosphoacetylglucosamine mutase [EC:5.4.2.3]	IPR005843:Alpha-D-phosphohexomutase, C-terminal;IPR005844:Alpha-D-phosphohexomutase, alpha/beta/alpha domain I;IPR016055:Alpha-D-phosphohexomutase, alpha/beta/alpha I/II/III;IPR016066:Alpha-D-phosphohexomutase, conserved site;IPR016657:Phosphoacetylglucosamine mutase;IPR036900:Alpha-D-phosphohexomutase, C-terminal domain superfamily;	molecular_function:GO:0000287:magnesium ion binding;molecular_function:GO:0004610:phosphoacetylglucosamine mutase activity;biological_process:GO:0005975:carbohydrate metabolic process|molecular_function:GO:0016868:intramolecular transferase activity, phosphotransferases;molecular_function:GO:0016868:intramolecular transferase activity, phosphotransferases|biological_process:GO:0071704:organic sub…	-	-	0	-	nst	Phosphoacetylglucosamine mutase	5.4.2.3	GO:0000287;GO:0001707;GO:0004610;GO:0004614;GO:0005634;GO:0005829;GO:0005975;GO:0006041;GO:0006048;GO:0006487;GO:0006493;GO:0007283;GO:0009506;GO:0010309;GO:0016868;GO:0019255;GO:0030097;GO:0034221;GO:0045743;GO:0046872;GO:0060438	Acetylation;Carbohydrate metabolism;Disease mutation;Isomerase;Magnesium;Metal-binding;Phosphoprotein	Nucleotide-sugar biosynthesis	GO:0000003;GO:0002376;GO:0005634;GO:0005829;GO:0005975;GO:0006464;GO:0016853;GO:0043167;GO:0048856;GO:0071554	1.61276	0.74109	Phosphoacetylglucosamine mutase		WBGene00234215	Bm13954a.1	0	87.2	538	Y	Bm13954	Bm13954, isoform l; Phosphoacetylglucosamine mutase [Source:UniProtKB/TrEMBL;Acc:A0A1P6BLZ9]	WBGene00241101	OVOC4292.1	0	81.9	563	Y	OVOC4292	Phosphoacetylglucosamine mutase [Source:UniProtKB/TrEMBL;Acc:A0A044T9G4]	WBAN_00769	0	87	538	Y	na	na	ENSG00000013375	1.1e-127	42	524	Y
6	EN70_11344	A0A1I7V9H9	440	-	IPR001506:Peptidase M12A;IPR003582:ShKT domain;IPR006026:Peptidase, metallopeptidase;IPR024079:Metallopeptidase, catalytic domain superfamily;IPR034035:Astacin-like metallopeptidase domain;	molecular_function:GO:0004222:metalloendopeptidase activity|biological_process:GO:0006508:proteolysis;biological_process:GO:0006508:proteolysis|molecular_function:GO:0008237:metallopeptidase activity|molecular_function:GO:0008270:zinc ion binding;molecular_function:GO:0008237:metallopeptidase activity;	-	-	0	-	ctu2	Metalloendopeptidase	3.4.24.21;3.4.24.-	GO:0000049;GO:0002098;GO:0008270;GO:0005576;GO:0043050;GO:0034227;GO:0004222;GO:0060465	Protease;Repeat;Metalloprotease;Signal;Hydrolase;Secreted;Metal-binding;Zinc;Glycoprotein;Disulfide bond	-	GO:0043167;GO:0003723;GO:0005576;GO:0006399;GO:0008233	0.991779	0.503128	Metalloendopeptidase		WBGene00223491	Bm3230a.1	5.4e-207	70.8	439	Y	Bma-nas-14	Metalloendopeptidase [Source:UniProtKB/TrEMBL;Acc:A0A0J9XQE3]	WBGene00241027	OVOC4218.1	1.1e-222	72.7	439	Y	Ovo-nas-14	Metalloendopeptidase [Source:UniProtKB/TrEMBL;Acc:A0A044T8A8]	WBAN_01118	4.6e-117	69.1	256	N	na	na	ENSG00000095587	4.3e-40	43.9	196	N
7	EN70_10598	A0A1I7V734	196	-	IPR003677:SXP/RAL-2 family protein Ani s 5-like, cation-binding domain;	-	-	-	0	-	-	-	-	-	-	-	-	2.77024	0.959334	Recombinant antigen R1, identical		WBGene00230892	Bm10631.1	2.2e-53	43.8	203	Y	Bm10631	Bm10631; Recombinant antigen R1; Recombinant antigen R1, identical [Source:UniProtKB/TrEMBL;Acc:Q71TT6]	WBGene00244415	OVOC7606.1	1.8e-39	39.7	194	Y	OVOC7606	na	WBAN_08717	7.9e-41	40.9	164	N	na	na	na	na	na	na	na
8	EN70_7150	A0A1I7VWT2	991	K17751:1100:MYH6_7: myosin heavy chain 6/7	IPR001609:Myosin head, motor domain;IPR004009:Myosin, N-terminal, SH3-like;IPR008989:Myosin S1 fragment, N-terminal;IPR027417:P-loop containing nucleoside triphosphate hydrolase;IPR036961:Kinesin motor domain superfamily;	molecular_function:GO:0003774:cytoskeletal motor activity|molecular_function:GO:0005524:ATP binding|cellular_component:GO:0016459:myosin complex;molecular_function:GO:0003774:cytoskeletal motor activity|molecular_function:GO:0005524:ATP binding|molecular_function:GO:0051015:actin filament binding;	-	-	0	-	mhcA	Myosin-4	1.3.1.74;2.7.10.1;3.6.1.15	GO:0000146;GO:0001701;GO:0001725;GO:0001778;GO:0002026;GO:0002027;GO:0003007;GO:0003009;GO:0003230;GO:0003774;GO:0004714;GO:0005516;GO:0005524;GO:0005703;GO:0005794;GO:0005826;GO:0005859;GO:0005863;GO:0005911;GO:0006936;GO:0006941;GO:0007169;GO:0007298;GO:0007427;GO:0007512;GO:0007517;GO:0007522;GO:0007527;GO:0007626;GO:0008016;GO:0008217;GO:0008307;GO:0009267;GO:0014728;GO:0014823;GO:0014883;GO:…	ATP-binding;Actin-binding;Atrial septal defect;Calmodulin-binding;Cardiomyopathy;Coiled coil;Disease mutation;Isopeptide bond;Methylation;Motor protein;Muscle protein;Myosin;Nucleotide-binding;Phosphoprotein;SH3 domain;Thick filament;Ubl conjugation	-	GO:0003013;GO:0005856;GO:0007009;GO:0007010;GO:0007267;GO:0008092;GO:0009790;GO:0019899;GO:0022607;GO:0030154;GO:0040007;GO:0043226;GO:0043234;GO:0048646;GO:0048856	0.755974	0.390655	Myosin motor domain-containing protein		WBGene00223568	Bm3307.1	0	95	883	Y	Bm3307	Myosin heavy chain B (MHC B), putative [Source:UniProtKB/TrEMBL;Acc:A0A4E9FJB5]	WBGene00246956	OVOC10147.1	0	90.9	904	Y	OVOC10147	na	WBAN_06841	0	95.3	900	Y	na	na	ENSG00000092054	3.8e-316	54.9	871	Y
9	EN70_5927	A0A1I7VSW3	1750	-	IPR000436:Sushi/SCR/CCP domain;IPR003598:Immunoglobulin subtype 2;IPR003599:Immunoglobulin subtype;IPR003961:Fibronectin type III;IPR007110:Immunoglobulin-like domain;IPR013151:Immunoglobulin;IPR013783:Immunoglobulin-like fold;IPR036116:Fibronectin type III superfamily;IPR036179:Immunoglobulin-like domain superfamily;	molecular_function:GO:0005515:protein binding;	-	-	0	-	CBG16558	Mesocentin	-	GO:0008406;GO:0007399;GO:0005578;GO:0003824;GO:0007155;GO:0005509	Glycoprotein;Disulfide bond;Extracellular matrix;Cell adhesion;Repeat;Developmental protein;Immunoglobulin domain;Sushi;Signal;EGF-like domain	-	GO:0007155;GO:0000003;GO:0043167;GO:0048856;GO:0005578	0.832801	0.428636	Mesocentin		WBGene00231083	Bm10822a.1	0	89.8	1700	N	Bma-dig-1	na	WBGene00245200	OVOC8391.1	0	84.7	1747	N	Ovo-dig-1	na	WBAN_04780	0	87.8	1656	N	na	na	ENSG00000143341	1e-09	19.6	750	N
10	EN70_2661	A0A1I7VHL9	335	K01371:105:CTSK: cathepsin K [EC:3.4.22.38]	IPR000668:Peptidase C1A, papain C-terminal;IPR013201:Cathepsin propeptide inhibitor domain (I29);IPR038765:Papain-like cysteine peptidase superfamily;IPR039417:Papain-like cysteine endopeptidase;	biological_process:GO:0006508:proteolysis|molecular_function:GO:0008234:cysteine-type peptidase activity;	Y	0.905	0	Y	Bm8172	Bm8172, isoform b	-	GO:0008234	Protease;Hydrolase;Signal	-	GO:0008233	1.56275	0.72505	BMA-CPL-2, isoform a		WBGene00233059	Bm12798a.1	7.3e-183	68.9	354	Y	Bm12798	BMA-CPL-2, isoform b; Papain family cysteine protease containing protein [Source:UniProtKB/TrEMBL;Acc:A0A0J9Y553]	WBGene00242652	OVOC5843.1	3.1e-38	31.1	315	N	OVOC5843	na	WBAN_00027	3.1e-105	68.1	216	Y	na	na	ENSG00000163131	2.9e-39	31.2	321	N
[truncated: 43 more columns]
